# Supplementary material for: Salvage versus Primary Liver Transplantation for Hepatocellular Carcinoma: A Twenty-Year Experience Meta-Analysis
Source: Cancers (Basel). 2022 Jul 16;14(14):3465. doi: 10.3390/cancers14143465 (PMC9320001; doi:10.3390/cancers14143465)
Supplement: Supplementary file 1 [file cancers-14-03465-s001.zip]

Archive with 3 entries (3 files):
- Supplementary File S1_PRISMA_checklist.pdf
- Supplementary File S2.csv
- Supplementary File S3.pdf
